# Supplementary material for: Gold Nanoparticles Synthesized by an Aqueous Extract of Codium tomentosum as Potential Antitumoral Enhancers of Gemcitabine
Source: Mar Drugs. 2022 Dec 27;21(1):20. doi: 10.3390/md21010020 (PMC9865996; doi:10.3390/md21010020)
Supplement: Supplementary file 1 [file marinedrugs-21-00020-s001.zip]

Archive with 1 entries (1 files):
- marinedrugs-2101108-supplementary.pdf
